# Supplementary material for: A Global Proteomic Approach Sheds New Light on Potential Iron-Sulfur Client Proteins of the Chloroplastic Maturation Factor NFU3
Source: Int J Mol Sci. 2020 Oct 30;21(21):8121. doi: 10.3390/ijms21218121 (PMC7672563; doi:10.3390/ijms21218121)
Supplement: Supplementary file 1 [file ijms-21-08121-s001.zip]

Archive with 9 entries (8 files):
- ijms-973833 final suppl/
- ijms-973833 final suppl/Berger_et_al_IJMS_Figure_S1_vIII.pdf
- ijms-973833 final suppl/Berger_et_al_IJMS_Figure_S2_vIII.pdf
- ijms-973833 final suppl/Berger_et_al_IJMS_Table_S1_vIII.pdf
- ijms-973833 final suppl/Berger_et_al_IJMS_Table_S2_vIII.pdf
- ijms-973833 final suppl/Berger_et_al_IJMS_Table_S3_vIII.pdf
- ijms-973833 final suppl/Berger_et_al_IJMS_Table_S4_vIII.pdf
- ijms-973833 final suppl/Berger_et_al_IJMS_Table_S5_vIII.pdf
- ijms-973833 final suppl/Berger_et_al_IJMS_Table_S6_vIII.pdf
